# Supplementary material for: Comprehensive genome-wide analysis of wheat xylanase inhibitor protein (XIP) genes: unveiling their role in Fusarium head blight resistance and plant immune mechanisms
Source: BMC Plant Biol. 2024 May 27;24:462. doi: 10.1186/s12870-024-05176-4 (PMC11129392; doi:10.1186/s12870-024-05176-4)
Supplement: Supplementary file 6 — Supplementary Material 6. [file 12870_2024_5176_MOESM6_ESM.xlsx]

## Sheet: Sheet1
Table S1. List of primers used for qRT-PCR analysis of XIP genes
Gene ID	Gene name	Forward primers (5’ to 3’)	Reverse primers (5’ to 3’)
	Actin	CCTCTCTGCGCCAATCGT	TCAGCCGAGCGGGAAATTGT
TraesCS1D02G140500.1	XIP-1D1	TTCTACGCCTACGGCGCTAGCA	AAGCACTAAGCGCAGTGTCCA
TraesCS4D02G142000.1	XIP-4D1(XIP-I)	GCCGCGGCCTTATTCCTGA	CCGAAGACGTCGAGGAAGGAC
TraesCS7A02G371600.1	XIP-7A3	TGAACACCGGCGTGAGCTTACA	ATGCTGACCATGATGCTCAGGTT
TraesCS7B02G256000.1	XIP-7B5	ACGTGGACTACGAGCACTTC	ACATAATCGATGACGCCGGA
