# Supplementary material for: Comprehensive genome-wide analysis of wheat xylanase inhibitor protein (XIP) genes: unveiling their role in Fusarium head blight resistance and plant immune mechanisms
Source: BMC Plant Biol. 2024 May 27;24:462. doi: 10.1186/s12870-024-05176-4 (PMC11129392; doi:10.1186/s12870-024-05176-4)
Supplement: Supplementary file 7 — Supplementary Material 7. [file 12870_2024_5176_MOESM7_ESM.xlsx]

## Sheet: Sheet1
Table S2. Basic information and biophysical properties of the predicted XIPs in wheat
Gene Name	Gene ID	Group	Description	BP	Position	AA	Molecular Weight	Isoelectric Point	Instability Index	Signal Peptide	Subcellular Localization
XIP-2A5	TraesCS2A02G469600.1	I	Acidic endochitinase	894	2A:712825817-712826710	297	31214	4.92	39.96	25	Vacuole
XIP-2A6	TraesCS2A02G469700.1	I	Acidic endochitinase	894	2A:712837067-712837960	297	31202	4.92	39.42	25	Vacuole
XIP-2A7	TraesCS2A02G469800.1	I	Acidic endochitinase	894	2A:712841958-712842851	297	31289.1	4.92	39.78	25	Vacuole
XIP-2B3	TraesCS2B02G492500.1	I	Acidic endochitinase	894	2B:690682191-690683084	297	31240.1	5.29	39.29	25	Vacuole
XIP-2B4	TraesCS2B02G492600.1	I	Acidic endochitinase	894	2B:690714256-690715304	297	31248	4.9	38.85	25	Vacuole
XIP-2D4	TraesCS2D02G450600.1	I	Acidic endochitinase	909	2D:560399016-560400258	302	33276.4	9.87	31.27	28	Extracellular
XIP-2D5	TraesCS2D02G469700.1	I	Acidic endochitinase	894	2D:574447144-574448037	297	31230	4.9	39.07	25	Vacuole
XIP-3A2	TraesCS3A02G239200.1	I	Acidic endochitinase	900	3A:448701854-448703022	299	31140.5	4.23	36.78	25	Vacuole
XIP-3A3	TraesCS3A02G261700.1	I	Protein kinase family protein	2220	3A:484634556-484637247	739	79774.7	6.05	38.13	0	Chloroplast/Nucleus
XIP-3A4	TraesCS3A02G349700.1	I	Acidic endochitinase	930	3A:598553400-598554329	309	32420.5	5.14	37.97	31	Vacuole
XIP-3A5	TraesCS3A02G372700.1	I	Acidic endochitinase	882	3A:623190624-623191707	293	31184.8	8.87	34.62	25	Extracellular
XIP-3A6	TraesCS3A02G372800.1	I	Acidic endochitinase	894	3A:623197015-623197908	297	31624.8	5.27	40.96	25	Vacuole
XIP-3A7	TraesCS3A02G372900.1	I	Acidic endochitinase	894	3A:623200420-623201313	297	31558.8	5.81	39.52	25	Vacuole
XIP-3A8	TraesCS3A02G373100.1	I	Acidic endochitinase	894	3A:623340363-623341256	297	31519.5	4.8	39	25	Extracellular
XIP-3A9	TraesCS3A02G373200.1	I	Acidic endochitinase	894	3A:623354505-623355398	297	31176	4.84	37.69	25	Vacuole
XIP-3A10	TraesCS3A02G373300.1	I	Acidic endochitinase	894	3A:623362254-623363147	297	31302.2	5.06	36.72	25	Extracellular
XIP-3A11	TraesCS3A02G373400.1	I	Acidic endochitinase	894	3A:623389639-623390532	297	31686.8	5.12	43.29	25	Extracellular
XIP-3A12	TraesCS3A02G373600.1	I	Acidic endochitinase	894	3A:623605025-623606374	297	31640.8	6.15	40.6	25	Extracellular
XIP-3A13	TraesCS3A02G373800.1	I	Acidic endochitinase	921	3A:623610042-623610962	306	31751.2	8.13	30.93	26	Vacuole
XIP-3A14	TraesCS3A02G376200.1	I	Acidic endochitinase	924	3A:625209458-625210747	307	32189.6	8.65	24.47	24	Vacuole
XIP-3B2	TraesCS3B02G267700.1	I	Acidic endochitinase	900	3B:431040085-431041257	299	31379.8	4.34	38.21	25	Vacuole
XIP-3B3	TraesCS3B02G294900.1	I	Protein kinase family protein	2082	3B:473691923-473694543	693	74929.9	6.33	42.6	42	Chloroplast/ Nucleus
XIP-3B4	TraesCS3B02G382300.1	I	Acidic endochitinase	924	3B:602352171-602353311	307	32271.3	5.12	40.82	31	Vacuole
XIP-3B5	TraesCS3B02G405100.1	I	Acidic endochitinase	882	3B:640659400:640660431	293	31364	9.08	37.76	25	Extracellular
XIP-3B6	TraesCS3B02G405200.1	I	Acidic endochitinase	894	3B:640664578-640665471	297	31541.6	5.56	37.45	25	Extracellular
XIP-3B7	TraesCS3B02G405400.1	I	Acidic endochitinase	894	3B:640693519:640694412	297	31501.7	4.86	36.26	25	Extracellular
XIP-3B8	TraesCS3B02G405500.1	I	Acidic endochitinase	894	3B:640700711-640701604	297	31632.6	5.41	38.41	25	Vacuole
XIP-3B9	TraesCS3B02G405600.1	I	Acidic endochitinase	894	3B:640708339-640709232	297	31513.5	4.88	37.64	25	Vacuole
XIP-3B10	TraesCS3B02G405700.1	I	Acidic endochitinase	933	3B:640832185-640833186	310	32893.2	5.49	39.93	38	Vacuole
XIP-3B11	TraesCS3B02G405900.1	I	Acidic endochitinase	894	3B:641653914-641655167	297	31659.8	5.77	37.73	25	Extracellular
XIP-3B12	TraesCS3B02G406000.1	I	Acidic endochitinase	1107	3B:641660378-641661998	368	38606	9.49	43.98	0	Extracellular
XIP-3B13	TraesCS3B02G408600.1	I	Acidic endochitinase	909	3B:644171758:644172674	302	31750.1	8.8	27.69	23	Vacuole
XIP-3D2	TraesCS3D02G239400.1	I	Acidic endochitinase	846	3D:331656939-331658201	281	29248.1	4.1	36.07	0	Vacuole
XIP-3D3	TraesCS3D02G261700.1	I	Protein kinase family protein	2199	3D:363594302:363597923	732	79130.8	6.13	42.33	0	Chloroplast/ Nucleus
XIP-3D4	TraesCS3D02G343700.1	I	Acidic endochitinase	930	3D:455869617-455870785	309	32374.4	5.3	39.02	31	Vacuole
XIP-3D5	TraesCS3D02G365700.1	I	Acidic endochitinase	882	3D:480120555-480121436	293	31320.9	9.17	33.23	25	Extracellular
XIP-3D6	TraesCS3D02G365800.1	I	Acidic endochitinase	894	3D:480125314-480126207	297	31601.8	5.82	38.67	25	Vacuole
XIP-3D7	TraesCS3D02G366000.1	I	Acidic endochitinase	894	3D:480358010-480358903	297	31370.3	4.98	37.33	25	Extracellular
XIP-3D8	TraesCS3D02G366100.1	I	Acidic endochitinase	894	3D:480375821-480376714	297	31437.3	4.98	39.74	25	Extracellular
XIP-3D9	TraesCS3D02G366400.1	I	Acidic endochitinase	894	3D:480836933-480838229	297	31599.8	6.15	41.44	25	Extracellular
XIP-3D10	TraesCS3D02G366500.1	I	Acidic endochitinase	921	3D:480842368:480843288	306	31812.2	8.13	31.57	26	Vacuole
XIP-3D11	TraesCS3D02G368900.1	I	Acidic endochitinase	921	3D:482189876-482191120	306	32162.5	8.81	31.37	23	Vacuole
XIP-5A1	TraesCS5A02G045800.1	I	Acidic endochitinase	987	5A:41373768-41374754	328	34514.9	6.05	47.64	28	Extracellular
XIP-7A1	TraesCS7A02G113300.1	I	Acidic endochitinase	897	7A:69556221-69557117	298	31635.5	4.96	40.05	26	Vacuole
XIP-7A2	TraesCS7A02G113700.1	I	Acidic endochitinase	897	7A:69956965-69957861	298	31607.5	5.34	38.2	26	Vacuole
XIP-7B1	TraesCS7B02G011100.1	I	Acidic endochitinase	897	7B:7030959-7031855	298	31566.4	5.11	37.75	26	Vacuole
XIP-7B2	TraesCS7B02G011300.1	I	Acidic endochitinase	897	7B:7306366-7311548	298	31777.8	4.99	40.84	26	Vacuole
XIP-7B3	TraesCS7B02G011400.1	I	Acidic endochitinase	891	7B:7350128-7351018	296	31468.3	5.11	35.99	24	Vacuole
XIP-7D1	TraesCS7D02G108800.1	I	Acidic endochitinase	897	7D:65447910-65448806	298	31496.3	5.11	37.61	26	Vacuole
XIP-1B1	TraesCS1B02G064600.1	II	Acidic chitinase	906	1B:49016574-49017497	301	32660.1	9.25	37.78	28	Extracellular
XIP-1B2	TraesCS1B02G065000.1	II	Acidic chitinase	924	1B:49429841-49431030	307	33426	9.31	32.27	28	Extracellular
XIP-2A1	TraesCS2A02G040500.1	II	Acidic chitinase	906	2A:16607098-16608003	301	33009.1	8.7	27.94	26	Extracellular
XIP-2A2	TraesCS2A02G040700.1	II	Acidic chitinase	906	2A:16621317-16622597	301	33062.3	8.49	31.94	26	Extracellular
XIP-2A3	TraesCS2A02G058100.1	II	Acidic chitinase	924	2A:24363913-24365039	307	33337.8	9.22	30.76	28	Extracellular
XIP-2B1	TraesCS2B02G053200.1	II	Acidic chitinase	906	2B:26135579-26136710	301	33104.3	8.83	32.51	26	Extracellular
XIP-2D1	TraesCS2D02G039300.1	II	Acidic chitinase	903	2D:14380111-14381311	300	33114.3	8.98	34.29	25	Extracellular
XIP-2D2	TraesCS2D02G057000.1	II	Acidic chitinase	933	2D:22767586-22768954	310	33731.3	9.25	34.21	31	Extracellular
XIP-4A1	TraesCS4A02G173600.1	II	Xylanase inhibitor protein 1	576	4A:441777567-441778142	191	20270	7.77	40.17	32	Cell wall/Extracellular
XIP-4A2(XIP-R1)	TraesCS4A02G173800.1	II	Dihydroxy-acid dehydratase	894	4A:441943772:441945054	297	32946.3	8.48	27.68	30	Extracellular
XIP-4B1(XIP-R2)	TraesCS4B02G143500.1	II	Xylanase inhibitor protein 1	717	4B:191079567:191080661	238	26397.9	9.03	28.7	30	Extracellular
XIP-4D1(XIP-I)	TraesCS4D02G142000.1	II	Xylanase inhibitor protein 1	645	4D:127155202-127156292	214	22772.7	9.16	52.3	30	Cell wall/ Extracellular
XIP-5A2	TraesCS5A02G319300.1	II	Acidic endochitinase	903	5A:531019230-531020132	300	32894.5	9.2	57.27	31	Extracellular
XIP-5B1	TraesCS5B02G319700.1	II	Acidic endochitinase	900	5B:504775050-504776542	299	32976.7	9.49	51.23	30	Extracellular
XIP-5D1	TraesCS5D02G325500.1	II	Acidic endochitinase	900	5D:417607859-417608758	299	32736.3	9.49	56.21	30	Extracellular
XIP-6A1(XIP-III)	TraesCS6A02G077000.1	II	Xylanase inhibitor protein 1	918	6A:47104969-47106326	305	33289.8	7.13	37.67	31	Extracellular
XIP-6B1	TraesCS6B02G103900.1	II	Xylanase inhibitor protein 1	942	6B:82526705-82528052	313	34461	7.72	34.53	32	Extracellular
XIP-Un1	TraesCSU02G026200.1	II	Xylanase inhibitor protein 1	921	Un:26920322-26921579	306	33608.1	7.7	37.71	32	Extracellular
XIP-Un2	TraesCSU02G026500.1	II	Xylanase inhibitor protein 1	918	Un:26996960-26998238	305	33401.9	7.14	35.83	33	Extracellular
XIP-2A4	TraesCS2A02G279100.1	III	Chitinase-like protein	1395	2A:463930393-463932011	464	49094.8	6.18	37.21	23	Cell wall
XIP-2B2	TraesCS2B02G296600.1	III	Chitinase-like protein	1443	2B:414765284-414766983	480	50536.3	6.25	41.02	21	Cell wall
XIP-2D3	TraesCS2D02G278100.1	III	Chitinase-like protein	1374	2D:348723583-348725398	457	48207.9	6.39	36.72	24	Cell wall
XIP-1A1	TraesCS1A02G141500.1	IV	Chitinase	945	1A:239905712-239906947	314	33867.1	6.42	25.04	27	Cell wall
XIP-1A2	TraesCS1A02G284900.1	IV	Chitinase	870	1A:482328444-482329898	289	31715.6	5.1	32.52	0	Cell wall
XIP-1B3	TraesCS1B02G158000.1	IV	Chitinase	945	1B:268286158-268287297	314	33939.2	6.07	25.5	27	Cell wall
XIP-1D1	TraesCS1D02G140500.1	IV	Chitinase	951	1D:193448622-193449744	316	34230.5	5.8	26.25	29	Cell wall
XIP-1D2	TraesCS1D02G283900.1	IV	Chitinase	870	1D:382218946-382224129	289	31772.8	5.24	32.34	0	Cell wall
XIP-7A3	TraesCS7A02G371600.1	IV	Chitinase	864	7A:545519742-545520925	287	31517.5	6.41	19.05	0	Cell wall
XIP-7B4	TraesCS7B02G253900.1	IV	Chitinase	792	7B:468058478-468059269	263	29031.6	6.5	15.11	0	Cell wall
XIP-7B5	TraesCS7B02G256000.1	IV	Chitinase	747	7B:474434323-474435312	248	27261.6	8.51	19.58	0	Cell wall
XIP-7D2	TraesCS7D02G351300.1	IV	Chitinase	864	7D:452140031-452140894	287	31480.3	6.07	18.46	0	Cell wall
XIP-3A1	TraesCS3A02G223700.1	V	Chitinase domain-containing protein 1	1299	3A:418759983-418768678	432	48205.8	7.85	51.58	0	Cell wall
XIP-3B1	TraesCS3B02G253200.1	V	Chitinase domain-containing protein 1	1305	3B:406538651-406550004	434	48316.1	8.89	49.94	0	Cell wall
XIP-3D1	TraesCS3D02G229800.2	V	Chitinase domain-containing protein 1	1299	3D:313287810-313302432	432	48308.1	9.13	54.59	0	Cell wall
