# Supplementary material for: Comprehensive genome-wide analysis of wheat xylanase inhibitor protein (XIP) genes: unveiling their role in Fusarium head blight resistance and plant immune mechanisms
Source: BMC Plant Biol. 2024 May 27;24:462. doi: 10.1186/s12870-024-05176-4 (PMC11129392; doi:10.1186/s12870-024-05176-4)
Supplement: Supplementary file 8 — Supplementary Material 8. [file 12870_2024_5176_MOESM8_ESM.xlsx]

## Sheet: Sheet1
Table S3. The information of identified motifs in XIPs
Motif Name	Width	Type	Discovered Motifs
Motif 1	41	Glycoside hydrolase family 18, catalytic domain	AGGIAVYWGQNGGEGSLAETCATGNYKFVIJAFLSKFGKGQ
Motif 2	50	Glycoside hydrolase family 18, catalytic domain	CAGLSADIKSCQSRGVKVLLSIGGGDGSYGLSSPQDARQVADYLWNNYLG
Motif 3	21	Glycoside hydrolase superfamily	ALNTGLFDYVWVQFYNNPPCQ
Motif 4	29	Glycoside hydrolase family 18, catalytic domain	VLPLIKGSPKYGGVMLWSKFYDDQTGYSS
Motif 5	21	Glycosyl hydrolases family 18, active site	SSSRPLGDAVLDGIDFDIEQG
Motif 6	18	Did not find	NGGKTVYLTAAPQCPFPD
Motif 7	23	Did not find	FLGLPASPDAAGSGFVPAGDLTS
Motif 8	21	Did not find	GGTGALMDAWKKWTSVPAGKI
Motif 9	15	Did not find	PQLNLAGHCDPSSGG
Motif 10	15	Did not find	ADHWDDLARDLKGYG
Motif 11	21	Did not find	RALTPFQLTATLLVALLATCH
Motif 12	43	Did not find	MTNGYLFREYIGAQFTGVRFSDVPVNPGVSFHFILAFAIDYTA
Motif 13	41	Did not find	DTFVECIGRLLTQLKARFPNIRTSIAPYENPVVQRYYRALW
Motif 14	41	Did not find	QQSKPTPTNGVFKPFWDTANLTPAAVAAVKAAHPNVSVMVS
Motif 15	41	Did not find	PDQGJSAAKELQRQGKLPGIFIWSADSSKNSGYKFEYETQA
Motif 16	21	Did not find	IFJGLTASEKSYQYIHPKNLY
Motif 17	29	Did not find	NATKAYTYAEVELLTVTPAPRMEGPTNYD
Motif 18	8	Did not find	YHLDLSGH
Motif 19	11	Did not find	MASRRPSALLL
Motif 20	29	Did not find	PAGAAATVTPFNAPLYDRADEFSVSLSDV
