# Supplementary material for: Comprehensive genome-wide analysis of wheat xylanase inhibitor protein (XIP) genes: unveiling their role in Fusarium head blight resistance and plant immune mechanisms
Source: BMC Plant Biol. 2024 May 27;24:462. doi: 10.1186/s12870-024-05176-4 (PMC11129392; doi:10.1186/s12870-024-05176-4)
Supplement: Supplementary file 9 — Supplementary Material 9. [file 12870_2024_5176_MOESM9_ESM.xlsx]

## Sheet: Sheet1
Table S4. Number of each cis-acting element in the promoter regions of XIP genes
Gene name	Light-responsive																											Development								Hormone
	3-AF1 binding site	4cl-CMA1b	ACE	AE-box	ATC-motif	ATCT-motif	Box 4	Box II	CAG-motif	C-box	chs-CMA1a	chs-CMA2a	chs-CMA2b	chs-Unit 1 m1	GA-motif	Gap-box	GATA-motif	G-Box	GT1-motif	GTGGC-motif	I-box	LAMP-element	L-box	LS7	Sp1	TCCC-motif	TCT-motif	A-box	CAT-box	GCN4_motif	HD-Zip 1	motif I	NON-box	O2-site	RY-element	ABRE	AuxRE	AuxRR-core	Box III	CCAAT-box	CGTCA-motif	GARE-motif	HD-Zip 3	P-box	SARE	TATC-box	TCA-element	TGA-box	TGACG-motif
XIP-1A1							3											5										1						2		3					1	1					1		1
XIP-1A2							1					1						3			2					1		1	2					1		3				1	5			1					5
XIP-1B1	1																	4	1		1				6		1		1					1	1	5				1	1			1		1			1
XIP-1B2							1											3	1		1							2	1						2	4					4					1			4
XIP-1B3							2											4	1		2							2	1	2				1		3					2	1							2
XIP-1D1							1											2							2	1										3		1		1	1	1							1
XIP-1D2					2			1										3										2	1					2		1				2	6								6
XIP-2A1				1		2	2									1		1	1		1				1	1		2								1		1		1	3								3
XIP-2A2				1		1	3									1		2	1						2			2	1							1					3								3
XIP-2A3					1													7			1				3		1								2	7					5								5
XIP-2A4	1						3					1						3									2		1							5				2	1	1							1
XIP-2A5				1			1											3	1							1	1	1			1					2					5			1					5
XIP-2A6				1			1											3	1							1	1	1			1					2					5			1					5
XIP-2A7							3											5			1				1			2	1	1				1		1								2			1
XIP-2B1									1								1	3	1						1		1		1					1		2					4					1			4
XIP-2B2																		3		1	2				10	2		1								2		1		1	2								2
XIP-2B3				1													1	6							2		1							1		6		1		2	1						1		1
XIP-2B4																		7							2									1		4					1						1		1
XIP-2D1							1		1									3							1				1							4				1	1			1					1
XIP-2D2				1														6	1		1							1	2						1	5					5	1							5
XIP-2D3							3			2								4	2						1	1	1							3		4				2	5			1					5
XIP-2D4			2	1		1	2								1		1	4			1			1			1							1		4		1		1	2			1					2
XIP-2D5															1			3							3		2	2						2		2				1	4			1			1		4
XIP-3A1							1											3							1	2	1	1						1		3	1			1	1	1					1		1
XIP-3A10							1				1			1				2	2	1	1				4	1		3	1					1		2			1		3								3
XIP-3A11								1			1							2	1							1		1	1						1	3					1			1			1		1
XIP-3A12							1											6							2			3	2							4				2	4								4
XIP-3A13			1	1													2	4			2						2	1	2							4				2	2								2
XIP-3A14					1		1										2	1			2					3			3	1						1		1		1	2	1		1			1		2
XIP-3A2			1				1											2	1								2	1		1				2		2					1	1							1
XIP-3A3	1		1				1					2														1	2		1					1				1			3			2					3
XIP-3A4																	1	4	2	1	2							1	1					1	2	4				1	5								5
XIP-3A5					2												1	2	2								2	1		1	1					3				2	3	1							3
XIP-3A6																		4	1						1			3						1		4				3	4								4
XIP-3A7																		6	2							1			1	2						7					4								4
XIP-3A8				5			1											2	2								1									2				1	3	1		2			2		3
XIP-3A9							2				1	1					2	8	1						2			2	2					2		6					6			1					6
XIP-3B1			1		1									1			1	8	2		1				1			3						2		5				3	4	1							4
XIP-3B10			2								1			1			1	5	1						1		1	2	1							5				2	5								5
XIP-3B11						1	1				1							7	1		1				1	1		1	4	2						5				2	2								2
XIP-3B12			1	1			2								1		2	5			1						1		1					2		3		1		3	4				1		1		4
XIP-3B13	1				1		1										2	2			1				2			1	3							2					3								3
XIP-3B2							1					1					4	6			1				1				1	1				1		7		1			4		1						4
XIP-3B3	1		1				1					1					1	2								1	2		1					1		1		1			2	1		2					2
XIP-3B4				1			1											4			2				2											3					6						1		6
XIP-3B5					1												1	2	1								2				1					3		1		2	2	1							2
XIP-3B6					1		1							1				4	4						1			1						1		2		1		3	4								4
XIP-3B7				1													1																	1						1				2
XIP-3B8											1					1	1	4	1								1	1	2					1	1	4		1			2						1		2
XIP-3B9							2										1	4	1	1					2	1	1	2						1		2					2								2
XIP-3D1										1								3							1	3	1	1						2		3	1			1	1	1					1		1
XIP-3D10							1										1	1			1						2		2					1		1		1		2	3	1			1				3
XIP-3D11																	1	3			1				2			1	1							2					3			1					3
XIP-3D2					2									1				7		1	1				1	1			3			1			1	9					3								3
XIP-3D3			1				1					2			1		1		1								2							1		1		1			2			3					2
XIP-3D4							1										2	9				1			1				1							9				3	5	1				1			5
XIP-3D5																	1	4	1								1	1	1		1					4		1		3	4	1		1					4
XIP-3D6							1										1	7	2						1			2								7		1		2	3								3
XIP-3D7			1	1			1											4							1			2						1		4					5			1			1		5
XIP-3D8			1				1	1			1							5	1										2					2	1	8		1	1		3						1		3
XIP-3D9			1				2				1	1						9	1	1								2	2					1		8				1	6								6
XIP-4A1																		2			1				3				1	1						3					2								2
XIP-4A2(XIP-R1)			1	1													2	6							2		2	1						2		5					2						1		2
XIP-4B1(XIP-R2)			1			1											1	9							1		2	1		1				2		10				2	1	1							1
XIP-4D1(XIP-I)				1	1													3	2		1				1				1							3					2					1			2
XIP-5A1																		8			1				2			2						2		4		1		2	3								3
XIP-5A2				1			4											4																		2					2			1			1		2
XIP-5B1							1											3																		3				1	2						1	1	2
XIP-5D1							2											3							1	1										3				1	4							1	4
XIP-6A1(XIP-III)															1			2			1				1		1							2		2					4	1		1					4
XIP-6B1							3										1	3	1		1	1			2		1	1	1					1	1	3				2	1			1		1			1
XIP-7A1							3											3	1		1				3			1						1		5		1		5	2			1					2
XIP-7A2			1															3							1		1		1					1		4				2				1			1
XIP-7A3					1		3								1			3			2					1			1					1	1	3					3								3
XIP-7B1			1															8							2		2	1						2		7		1		1	2			1					2
XIP-7B2			1	2									1			1		8			1				1		1	1						1		10				1	2			1	1		1		2
XIP-7B3				1													2	10					1		3		1		1							8				2	4			1		2			4
XIP-7B4			1	1			3											6	2						1	1		1								5				2	1						2		1
XIP-7B5							1											4			2				1		2	3	1				1	1	2	6				1	1			1			1		1
XIP-7D1			1			1											1	5							1		1							1		6				2				1	1
XIP-7D2	1					1	2											6									2		4					2	2	6			1	1	4			1					4
XIP-Un1		1					3										1	6	2						1	1			2					1		6					5								5
XIP-Un2				1		1											1	3	1						4		1		1					1		2					4		1	1		1	3		4
Count	6	1	19	20	11	8	47	3	2	2	8	8	1	5	6	4	31	80	37	6	32	2	1	1	50	22	38	45	44	10	5	1	1	48	13	81	2	21	3	47	79	19	2	32	4	8	23	2	79
Sum	6	1	21	25	14	9	79	3	2	3	8	10	1	5	6	4	42	346	51	6	41	2	1	1	94	28	53	69	66	13	5	1	1	65	18	323	2	21	3	82	238	19	2	39	4	9	27	2	238
[truncated: 17 more columns]
