# Supplementary material for: Comprehensive genome-wide analysis of wheat xylanase inhibitor protein (XIP) genes: unveiling their role in Fusarium head blight resistance and plant immune mechanisms
Source: BMC Plant Biol. 2024 May 27;24:462. doi: 10.1186/s12870-024-05176-4 (PMC11129392; doi:10.1186/s12870-024-05176-4)
Supplement: Supplementary file 10 — Supplementary Material 10. [file 12870_2024_5176_MOESM10_ESM.xlsx]

## Sheet: Sheet1
Table S5. The RNA-Seq atlas data of XIP genes under F. graminearum inoculation
Genen ID	Gene name	NIL51_mo3h	NIL51_mo6h	NIL51_mo12h	NIL51_mo24h	NIL51_mo36h	NIL51_mo48h	NIL51_fu3h	NIL51_fu6h	NIL51_fu12h	NIL51_fu24h	NIL51_fu36h	NIL51_fu48h	NIL38_mo3h	NIL38_mo6h	NIL38_mo12h	NIL38_mo24h	NIL38_mo36h	NIL38_mo48h	NIL38_fu3h	NIL38_fu6h	NIL38_fu12h	NIL38_fu24h	NIL38_fu36h	NIL38_fu48h
TraesCS1A02G141500.1	XIP-1A1	0.812333	0.32004	0.326669	0.487914	0.58507	0.417668	1.02985	0.543305	1.08975	1.79748	4.20887	6.56571	0.735169	0.345236	0.361086	0.330214	0.272727	1.19874	0.991131	0.945133	1.48464	2.3482	4.09909	6.40446
TraesCS1A02G284900.1	XIP-1A2	15.3368	17.5154	24.0379	17.8078	13.9061	12.8815	15.8549	23.2207	24.4862	21.9322	23.2158	31.9904	14.5468	19.5555	22.5889	17.9222	12.2059	14.5466	14.8131	18.3351	23.4332	22.181	23.0335	27.1786
TraesCS1B02G064600.1	XIP-1B1	0	0	0	0	0	0	0	0	0	0	0	0	0	0	0	0	0	0	0	0	0	0	0	0
TraesCS1B02G065000.1	XIP-1B2	0	0.106421	0	0.0434767	0	0	0.0158748	0.0516417	0.0113054	0.0136946	0.0195696	0	0.120082	0.0143382	0.0668701	0.0369283	0.0415297	0.137476	0.0562823	0.0562437	0.0460027	0.0678077	0.0341083	0.0605277
TraesCS1B02G158000.1	XIP-1B3	0.51901	0.816912	1.01763	0.722298	1.49128	0.676812	1.03645	1.59469	3.54591	6.14767	13.2879	15.022	0.972464	0.897109	1.27346	0.946126	1.00185	3.5433	1.80099	1.71218	4.86794	8.5985	14.9341	14.2349
TraesCS1D02G140500.1	XIP-1D1	0.091427	0.035812	0.108478	0.13736	0.104192	0.034979	0.213774	0.0730828	0.137339	0.183797	0.803145	1.95419	0.178624	0.204373	0.149387	0.019595	0.0340987	0.376889	0.551382	0.322591	0.328134	0.311302	0.497799	1.98013
TraesCS1D02G283900.1	XIP-1D2	10.3531	12.7983	17.759	14.7484	14.4139	12.67	11.024	13.2137	16.7287	16.6189	25.1516	35.6333	10.1331	11.8575	15.9304	13.2977	12.8021	15.2551	10.2915	12.3201	17.2259	17.5033	25.664	31.8972
TraesCS2A02G040500.1	XIP-2A1	0	0	0	0	0	0	0	0	0	0.0203265	0	0	0	0	0	0	0	0	0	0	0	0	0.0489873	0
TraesCS2A02G040700.1	XIP-2A2	0	0	0	0	0	0	0	0	0	0	0	0.0193404	0	0	0	0	0	0	0	0	0	0	0	0.015873
TraesCS2A02G058100.1	XIP-2A3	1.25941	1.76473	1.88951	1.35613	1.04787	0.790037	1.33914	1.85245	2.18539	1.2231	1.00012	0.549476	1.23289	1.99277	1.88007	2.04312	0.635669	0.761521	1.66531	1.16752	2.62319	1.84381	1.17029	1.36043
TraesCS2A02G279100.1	XIP-2A4	0.0995427	0.0228205	0.146272	0.193582	0.18056	0.165989	0.0886185	0.085339	0.174802	0.156438	0.123291	0.131939	0.101649	0.145668	0.132309	0.138774	0.106709	0.272239	0.134008	0.091683	0.0591109	0.140318	0.171563	0.160571
TraesCS2A02G469600.1	XIP-2A5	0	0	0	0	0	0	0	0	0	0	0	0	0	0	0	0	0	0	0	0	0	0	0	0
TraesCS2A02G469700.1	XIP-2A6	0	0	0	0	0	0	0	0	0	0	0	0	0	0	0	0	0	0	0	0	0	0	0	0
TraesCS2A02G469800.1	XIP-2A7	0	0	0	0	0	0	0	0	0	0	0	0	0	0	0	0	0	0	0	0	0	0	0	0
TraesCS2B02G053200.1	XIP-2B1	0	0.0704256	0.0520227	0	0.0510716	0	0	0.018269	0.0439373	0.0730387	0.054766	0.0483137	0.013533	0.14415	0.0985817	0.0936472	0.0198333	0.059422	0.108397	0.0547417	0.0738967	0.0341891	0	0.0757736
TraesCS2B02G296600.1	XIP-2B2	0.366434	0.179474	0.415209	0.160391	0.171132	0.327258	0.158247	0.315199	0.201651	0.249735	0.118008	0.236045	0.196013	0.274134	0.321267	0.244242	0.29412	0.210288	0.24457	0.211469	0.285914	0.188172	0.187884	0.205506
TraesCS2B02G492500.1	XIP-2B3	0.0606473	0.0147897	0	0	0	0	0	0.0202572	0	0	0	0	0.0279403	0	0	0	0	0	0	0.0180407	0	0.0204871	0	0
TraesCS2B02G492600.1	XIP-2B4	0	0	0.0181037	0	0.037848	0	0.057241	0	0.0140063	0	0	0	0	0	0	0	0.0996989	0	0	0	0	0	0	0
TraesCS2D02G039300.1	XIP-2D1	0.0542106	0	0.0269611	0	0	0.0128046	0.0557303	0.0220762	0.0119606	0.0695656	0.547693	0.565623	0.121109	0.0576626	0.0112887	0	0	0.13717	0.095066	0.0571808	0.0768212	0.117444	0.327918	0.827746
TraesCS2D02G057000.1	XIP-2D2	0.24938	0.146521	0.351084	0.179722	0.160473	0.382686	0.233028	0.104701	0.214861	0.279457	0.298719	0.236256	0.370454	0.327021	0.288958	0.35417	0.221262	0.0799505	0.221504	0.198272	0.333745	0.217691	0.360505	0.236741
TraesCS2D02G278100.1	XIP-2D3	0.218897	0.383266	0.472981	0.404763	0.337326	0.670039	0.45211	0.266724	0.446367	0.419757	0.200955	0.265521	0.474593	0.587645	0.35775	0.68072	0.592282	0.433226	0.506332	0.353504	0.614552	0.505625	0.458502	0.588143
TraesCS2D02G450600.1	XIP-2D4	0	0	0	0	0	0.0181552	0	0	0	0	0.0313403	0.185945	0	0	0	0	0	0	0	0.0202875	0	0	0.0158356	0.0616454
TraesCS2D02G469700.1	XIP-2D5	0	0	0	0	0	0	0	0	0	0	0	0	0	0	0	0	0	0	0	0	0	0	0	0
TraesCS3A02G223700.1	XIP-3A1	1.07807	0.89113	0.565409	0.608264	0.424785	0.482695	0.741913	0.420161	0.463986	0.609071	0.293678	0.53818	0.761241	0.621068	0.357492	0.637866	0.534893	0.532069	0.917792	0.520527	0.470853	0.62026	0.407984	0.280982
TraesCS3A02G239200.1	XIP-3A2	0	0	0	0	0	0	0	0	0	0	0	0	0	0	0	0	0	0	0	0	0	0	0	0
TraesCS3A02G261700.1	XIP-3A3	0	0	0	0	0	0	0	0	0	0	0	0	0	0	0	0	0	0	0	0	0	0	0	0
TraesCS3A02G349700.1	XIP-3A4	0	0	0	0	0	0	0	0	0	0	0	0	0	0	0	0	0	0	0	0	0	0	0	0
TraesCS3A02G372700.1	XIP-3A5	0	0	0	0	0	0	0	0	0	0	0	0	0	0	0	0	0	0	0	0	0	0	0	0
TraesCS3A02G372800.1	XIP-3A6	0	0	0	0	0	0	0	0	0	0	0	0	0	0	0	0	0	0	0	0	0	0	0	0
TraesCS3A02G372900.1	XIP-3A7	0.0147121	0	0	0	0	0	0	0.0344684	0.0113602	0	0	0	0	0	0	0	0	0	0.013166	0.0943935	0.0364102	0	0	0
TraesCS3A02G373100.1	XIP-3A8	3.90389	1.29327	0.860537	0.470502	0.870277	0.279549	8.50056	4.51986	5.00381	5.04988	6.94002	14.568	3.41022	1.61714	0.836869	0.629805	0.335168	1.65859	6.77514	3.27211	7.13584	5.81829	4.90001	13.7679
TraesCS3A02G373200.1	XIP-3A9	0.454851	0.40423	0.408977	0.390954	0.690869	0.533859	0.487097	0.419015	0.69836	0.826323	1.85912	1.81813	0.229467	0.772139	0.848627	0.529256	0.417005	0.822554	0.635748	0.768518	0.640355	0.989565	2.43197	1.49399
TraesCS3A02G373300.1	XIP-3A10	2.38047	3.7212	4.44935	5.06527	3.45148	2.06389	2.49788	3.61325	4.62845	6.05575	6.51633	7.81797	2.96182	3.77769	5.15583	5.01634	3.77731	4.02308	3.56946	3.64145	6.23235	6.99927	8.8266	9.03919
TraesCS3A02G373400.1	XIP-3A11	0.235147	0.255464	0.159612	0.0822893	0.168366	0.0235159	0.198959	0.0969266	0.213124	0.241835	0.284531	0.529618	0.190794	0.109562	0.256186	0.150135	0.0669748	0.218197	0.107484	0.0929891	0.272086	0.260339	0.334306	0.419781
TraesCS3A02G373600.1	XIP-3A12	0	0	0	0	0	0	0	0	0	0	0	0	0	0	0	0	0	0	0.0200719	0	0	0.0224112	0.0203636	0
TraesCS3A02G373800.1	XIP-3A13	0.0436407	0.0382513	0.0326076	0.0935427	0.0178642	0.085895	0.0353821	0	0.0824548	0.0189532	0.0218398	0	0	0.0156845	0.041691	0.0175216	0.0154202	0.0134939	0.0574834	0	0.0165324	0	0	0
TraesCS3A02G376200.1	XIP-3A14	0	0	0	0	0	0	0	0	0	0	0	0	0	0	0	0	0	0	0	0	0	0	0	0
TraesCS3B02G253200.1	XIP-3B1	2.40173	2.38309	2.32296	3.09376	2.51889	2.34537	2.54272	2.05978	2.10166	2.79276	2.36445	1.99633	2.7003	2.66055	2.57311	2.74649	2.11481	2.13372	2.38582	2.78548	2.12421	2.73828	1.87759	1.76149
TraesCS3B02G267700.1	XIP-3B2	0	0	0	0	0	0	0	0	0	0	0	0	0	0	0	0	0	0	0.0197049	0	0	0	0	0
TraesCS3B02G294900.1	XIP-3B3	0	0	0	0	0	0	0	0	0	0	0	0	0	0	0	0	0	0	0	0	0	0	0	0
TraesCS3B02G382300.1	XIP-3B4	0	0	0	0	0	0	0	0	0	0	0	0	0	0	0	0	0	0	0	0	0	0	0	0
TraesCS3B02G405100.1	XIP-3B5	0	0	0	0	0	0	0	0	0	0	0	0	0	0	0	0	0	0	0	0	0	0	0	0
TraesCS3B02G405200.1	XIP-3B6	0	0	0	0	0	0	0	0	0	0	0	0	0	0	0	0	0	0	0	0	0	0	0	0
TraesCS3B02G405400.1	XIP-3B7	0	0	0	0	0	0	0.0479017	0	0	0	0	0.0183917	0	0	0	0	0	0	0.0145401	0	0	0.0191215	0	0
TraesCS3B02G405500.1	XIP-3B8	4.20359	2.16002	1.71639	0.695916	0.839985	0.577103	8.58949	4.55953	5.92541	6.5166	7.2794	11.9444	4.10001	2.50351	1.59337	0.698886	0.573579	2.35772	7.48079	5.43037	6.31027	8.30632	7.03399	11.0928
TraesCS3B02G405600.1	XIP-3B9	0.0782655	0	0	0	0	0	0.061852	0	0.113139	0.0367473	0.141253	0.205151	0	0	0	0	0	0.0504003	0.0269128	0	0.042011	0.0909693	0.157888	0.0349217
TraesCS3B02G405700.1	XIP-3B10	0.375585	0.323515	0.286722	0.383995	0.418327	0.0674621	0.70107	1.18569	1.25366	1.47384	4.13047	4.21736	0.192775	0.374127	0.246027	0.352576	0.181517	0.458402	1.13421	0.933819	0.905038	1.27454	3.39716	3.29846
TraesCS3B02G405900.1	XIP-3B11	0.0606563	0.0557704	0.0292298	0.0453737	0.0528618	0.0814863	0.141592	0.0761447	0.070377	0.137805	0.171909	0.429416	0.0605087	0.0623066	0.0358705	0.0578725	0.0798757	0.116836	0.0878133	0.0795647	0.105988	0.0983396	0.171334	0.323218
TraesCS3B02G406000.1	XIP-3B12	0	0	0	0	0	0	0	0	0	0	0	0	0	0.071901	0	0	0	0.0188666	0	0	0	0	0	0
TraesCS3B02G408600.1	XIP-3B13	0	0	0	0	0.230869	0.0225639	0	0.0170162	0	0	0.0231577	0	0	0	0	0	0.0441017	0	0	0.0303741	0	0	0	0
TraesCS3D02G229800.2	XIP-3D1	1.78288	2.00104	1.97135	2.23475	2.79074	1.3974	2.23052	1.56923	2.45765	1.98695	2.54159	2.012	1.11642	1.81587	2.59796	2.01207	2.57559	1.98015	1.18908	2.56618	1.54843	1.6313	2.73648	1.4809
TraesCS3D02G239400.1	XIP-3D2	0.0960004	0.15004	0.113908	0.222503	0.0330268	0.122181	0.0938867	0.186385	0.109073	0.198402	0.0199811	0.0681057	0.174588	0.0929259	0.203033	0.145655	0.0190464	0.0609577	0.0804717	0.052495	0.262673	0.0822427	0.0310464	0.0718066
TraesCS3D02G261700.1	XIP-3D3	0	0	0	0	0.256439	0.0817983	0	0	0	0	0.0280319	0	0	0.0454067	0	0	0	0	0	0	0	0	0	0.0250356
TraesCS3D02G343700.1	XIP-3D4	0	0	0	0	0	0	0	0	0	0	0	0	0	0	0	0	0	0	0	0	0	0	0	0
TraesCS3D02G365700.1	XIP-3D5	0	0	0	0	0	0	0	0	0	0	0	0	0	0	0	0.0220662	0	0	0	0	0	0	0	0
TraesCS3D02G365800.1	XIP-3D6	0	0	0	0	0	0	0	0	0	0	0	0	0	0	0	0	0	0	0	0	0	0	0	0
TraesCS3D02G366000.1	XIP-3D7	0	0	0	0	0	0	0	0	0	0	0	0	0	0	0	0	0.0136786	0	0	0	0	0	0	0
TraesCS3D02G366100.1	XIP-3D8	4.50837	1.34663	1.29644	0.598418	0.378502	0.248765	6.85512	2.8858	2.80997	3.20532	2.85027	4.93177	4.55601	1.35095	0.649797	0.421419	0.298351	0.752834	5.1597	2.85299	3.75812	3.37212	1.76033	5.15922
TraesCS3D02G366400.1	XIP-3D9	0.220076	0.81774	0.688755	0.207839	0.117228	0.122887	0.5437	0.863479	0.727064	0.346284	0.753566	0.709857	0.660373	0.92968	0.479605	0.108571	0.113872	0.201291	0.468539	0.966171	1.11298	0.50134	1.08035	0.569889
TraesCS3D02G366500.1	XIP-3D10	0.270713	0.151938	0.178795	0.132043	0.0449567	0	0.200382	0.163489	0.111698	0.181299	0.0333573	0.0267535	0.170124	0.162515	0.143098	0.205406	0.012888	0.0677949	0.175912	0.17621	0.163168	0.045283	0.0609254	0
TraesCS3D02G368900.1	XIP-3D11	0.0602178	0.148467	0.0611592	0.0387061	0.0523908	0.0524419	0.055885	0.00668577	0.0673065	0.171432	0.097126	0.214688	0.0830432	0.0757873	0.0613067	0.0340909	0.0560828	0.0626503	0.206644	0.118923	0.0781343	0.259414	0.138406	0.204061
TraesCS4A02G173600.1	XIP-4A1	0	0.0261791	0.033997	0	0.0403007	0.0474207	0	0.07249	0	0.0334633	0	0	0.0984743	0.0349853	0.0608782	0	0.0354723	0.0307355	0	0	0.0439817	0	0.0379523	0.0452857
TraesCS4A02G173800.1	XIP-4A2(XIP-R1)	0.125755	0.554861	0.357308	0.29465	0.105975	0.112337	0.242207	0.550636	1.44635	1.01798	1.00907	0.65534	0.159509	0.216828	0.324265	0.498613	0.190572	0.187997	0.133722	0.43513	0.849367	1.37157	0.829536	0.918879
TraesCS4B02G143500.1	XIP-4B1(XIP-R2)	0.445016	0.832067	0.788431	0.574129	0.370061	0.281171	0.746196	1.29266	1.29998	0.98659	0.793069	0.650604	0.330723	0.588651	0.280024	0.485291	0.511213	0.521091	0.654331	1.15056	1.13193	0.915299	0.844059	0.678676
TraesCS4D02G142000.1	XIP-4D1(XIP-I)	3.09259	4.70658	4.48509	4.17864	2.47437	3.67112	3.18198	6.24081	6.63652	9.9374	9.61262	31.0472	2.72595	3.31645	3.54528	4.41573	1.99605	6.34043	4.16598	5.01946	3.72894	13.0871	8.56066	20.8931
TraesCS5A02G045800.1	XIP-5A1	0	0	0	0	0	0	0	0	0	0	0	0	0	0	0	0	0	0	0	0	0	0	0	0
TraesCS5A02G319300.1	XIP-5A2	0	0	0	0	0	0	0	0	0	0	0	0	0	0	0	0	0	0	0	0	0	0	0	0
TraesCS5B02G319700.1	XIP-5B1	15.8113	16.2853	20.8774	20.1589	21.5218	22.3817	16.0241	15.1893	18.6055	22.4126	21.7026	24.1782	16.2164	18.0379	20.2207	21.9433	23.8976	26.1299	17.8466	18.7319	16.5986	17.5711	21.1928	18.425
TraesCS5D02G325500.1	XIP-5D1	0	0	0	0	0	0	0	0	0	0	0	0	0	0	0	0	0	0	0	0	0	0	0	0
TraesCS6A02G077000.1	XIP-6A1(XIP-III)	0.676931	0.918682	0.928416	0.90807	0.905272	0.507537	1.23797	1.50709	1.69527	1.63977	2.38954	3.56009	0.682614	0.617477	1.13709	1.09626	0.639692	1.18118	0.691805	1.27305	2.23544	2.80613	1.89671	3.68641
TraesCS6B02G103900.1	XIP-6B1	0.0589769	0.0969983	0.0156402	0	0	0	0.0157415	0.0663015	0.157385	0	0.0196274	0.150313	0.0200052	0	0	0.0188508	0	0	0	0.0783389	0.0171845	0.0195741	0.0827225	0.192317
TraesCS7A02G113300.1	XIP-7A1	0	0	0	0	0	0	0	0	0	0	0	0	0	0	0	0	0	0	0	0	0	0	0	0
TraesCS7A02G113700.1	XIP-7A2	0	0	0	0	0	0	0	0	0	0	0	0	0	0	0	0	0	0	0	0	0	0	0	0
TraesCS7A02G371600.1	XIP-7A3	8.82815	7.73889	7.29837	8.26343	8.32884	7.76377	11.8526	11.2388	11.2769	26.0923	60.388	132.583	10.7054	10.4427	9.38534	12.0863	7.44142	24.9441	14.7627	14.38	14.4503	30.0992	66.8947	124.877
TraesCS7B02G011100.1	XIP-7B1	0	0	0	0	0	0	0	0	0	0	0	0.0247271	0.0177634	0	0	0	0	0	0	0	0	0	0	0
TraesCS7B02G011300.1	XIP-7B2	0	0	0	0	0	0	0	0	0	0	0	0	0	0	0	0	0	0	0	0	0	0	0	0
TraesCS7B02G011400.1	XIP-7B3	0	0	0	0	0	0	0	0	0	0	0	0	0	0	0	0	0	0	0	0	0	0	0	0
TraesCS7B02G253900.1	XIP-7B4	0	0	0.0302013	0	0.0285529	0	0	0	0	0	0.0287693	0.0617169	0	0	0	0	0.030303	0	0	0	0	0	0	0.0211195
TraesCS7B02G256000.1	XIP-7B5	6.35411	6.68943	8.29648	5.5078	4.95635	3.673	8.58511	8.13228	7.45748	7.88152	22.8056	61.662	7.81773	7.08196	8.59973	5.78177	4.16723	11.2043	7.72878	8.51276	10.4321	8.69269	24.2344	54.8507
TraesCS7D02G108800.1	XIP-7D1	0	0	0	0	0	0	0	0	0	0	0	0	0	0	0	0	0	0	0	0	0	0	0	0
TraesCS7D02G351300.1	XIP-7D2	0	0	0	0	0	0	0	0	0	0	0	0	0	0	0	0	0	0	0	0	0	0	0	0
TraesCSU02G026200.1	XIP-Un1	0.481581	0.499846	0.44863	0.276459	0.180931	0.105968	1.16559	1.52938	2.66206	1.30523	4.13947	7.42787	0.583009	0.927227	0.592893	0.262721	0.163251	1.05559	0.506523	1.46169	3.38437	3.68519	3.60846	7.79302
TraesCSU02G026500.1	XIP-Un2	0.559993	0.502474	1.12358	0.575262	0.3785	0.410668	1.69024	2.13719	2.89323	1.99572	5.20503	8.03761	0.415844	1.52575	1.31383	0.570309	0.499989	1.50674	1.00815	2.27599	3.10159	3.31711	4.61819	8.86637
