# Supplementary material for: Comprehensive genome-wide analysis of wheat xylanase inhibitor protein (XIP) genes: unveiling their role in Fusarium head blight resistance and plant immune mechanisms
Source: BMC Plant Biol. 2024 May 27;24:462. doi: 10.1186/s12870-024-05176-4 (PMC11129392; doi:10.1186/s12870-024-05176-4)
Supplement: Supplementary file 11 — Supplementary Material 11. [file 12870_2024_5176_MOESM11_ESM.xlsx]

## Sheet: Sheet1
Table S6. Functional annotations of homologous genes in Arabidopsis thaliana and rice with candidate genes in wheat
Query	Target	Description	Species	Name	Qcovs	Length	Identity	Evalue		Target	Description	Species	Name	Gene number	NCBI number
TraesCS1A02G141500	LOC_Os10g28050	Class III chitinase RCB4 (EC 3.2.1.14)	Rice	RCB4	99	312	74.359	1.28e-162		AT5G24090	chitinase A	Arabidopsis	CHIA	13	NP_197797.1 chitinase A [Arabidopsis thaliana]
TraesCS1A02G141500	LOC_Os10g28120	Similar to Chitinase 2 (EC 3.2.1.14) (Tulip bulb chitinase-2) (TBC-2)	Rice	Oschib2	89	287	48.78	1.91e-87		LOC_Os01g19750	Similar to Chitinase precursor (EC 3.2.1.17)	Rice	null	2	NA
TraesCS1A02G141500	LOC_Os10g28080	Similar to Chitinase 1 precursor (EC 3.2.1.14) (Tulip bulb chitinase-1) (TBC-1)	Rice	Oschib1	88	283	49.47	1.37e-86		LOC_Os01g47070	Acidic class III chitinase OsChib3a precursor (Chitinase) (EC 3.2.1.14)	Rice	C10728	5	NA
TraesCS1A02G284900	LOC_Os10g28120	Similar to Chitinase 2 (EC 3.2.1.14) (Tulip bulb chitinase-2) (TBC-2)	Rice	Oschib2	100	291	73.883	4.45e-155		LOC_Os01g64100	Similar to Acidic endochitinase precursor (EC 3.2.1.14)	Rice	null	7	NA
TraesCS1A02G284900	LOC_Os10g28080	Similar to Chitinase 1 precursor (EC 3.2.1.14) (Tulip bulb chitinase-1) (TBC-1)	Rice	Oschib1	100	291	71.821	2.17e-143		LOC_Os01g64110	Similar to Hevamine A precursor [Includes: Chitinase (EC 3.2.1.14); Lysozyme (EC 3.2.1.17)]	Rice	C10501	7	NA
TraesCS1A02G284900	LOC_Os10g28050	Class III chitinase RCB4 (EC 3.2.1.14)	Rice	RCB4	99	286	48.601	1.69e-77		LOC_Os06g25010	Similar to Xylanase inhibitor protein I precursor	Rice	null	4	NA
TraesCS1B02G158000	LOC_Os10g28050	Class III chitinase RCB4 (EC 3.2.1.14)	Rice	RCB4	99	312	74.359	1.48e-161		LOC_Os07g43820	Similar to Xylanase inhibitor protein I precursor	Rice	null	4	NA
TraesCS1B02G158000	LOC_Os10g28080	Similar to Chitinase 1 precursor (EC 3.2.1.14) (Tulip bulb chitinase-1) (TBC-1)	Rice	Oschib1	88	283	48.763	1.16e-85		LOC_Os10g28050	Class III chitinase RCB4 (EC 3.2.1.14)	Rice	RCB4	7	AAP53763.1 Chitinase 2, putative, expressed [Oryza sativa Japonica Group]
TraesCS1B02G158000	LOC_Os10g28120	Similar to Chitinase 2 (EC 3.2.1.14) (Tulip bulb chitinase-2) (TBC-2)	Rice	Oschib2	89	287	48.084	2.14e-85		LOC_Os10g28080	Similar to Chitinase 1 precursor (EC 3.2.1.14)(Tulip bulb chitinase-1) (TBC-1)	Rice	Oschib1	7	AAP53767.1 Glycosyl hydrolases family 18 protein, expressed [Oryza sativa Japonica Group]
TraesCS1D02G140500	LOC_Os10g28050	Class III chitinase RCB4 (EC 3.2.1.14)	Rice	RCB4	99	314	74.204	2.13e-160		LOC_Os10g28120	Similar to Chitinase 2 (EC 3.2.1.14) (Tulip bulb chitinase-2) (TBC-2)	Rice	Oschib2	7	AAP53770.1 Chitinase 1 precursor, putative, expressed [Oryza sativa Japonica Group]
TraesCS1D02G140500	LOC_Os10g28080	Similar to Chitinase 1 precursor (EC 3.2.1.14) (Tulip bulb chitinase-1) (TBC-1)	Rice	Oschib1	86	277	50.181	4.08e-87		LOC_Os11g47530	Glycoside hydrolase, family 18 protein	Rice	C00481	1	ABA95476.1 Xylanase inhibitor protein 2 precursor, putative, expressed [Oryza sativa Japonica Group]
TraesCS1D02G140500	LOC_Os10g28120	Similar to Chitinase 2 (EC 3.2.1.14) (Tulip bulb chitinase-2) (TBC-2)	Rice	Oschib2	88	286	47.552	6.51e-86		LOC_Os11g47550	Chitinase (EC 3.2.1.14) III C10150-rice (EC 3.2.1.14)	Rice	C10150	1	ABA95478.1 Xylanase inhibitor protein 2 precursor, putative, expressed [Oryza sativa Japonica Group]
TraesCS1D02G283900	LOC_Os10g28120	Similar to Chitinase 2 (EC 3.2.1.14) (Tulip bulb chitinase-2) (TBC-2)	Rice	Oschib2	100	291	73.883	4.26e-155		LOC_Os11g47560	Similar to Class III chitinase homologu	Rice	null	1	ABA95479.1 Xylanase inhibitor protein 2 precursor, putative, expressed [Oryza sativa Japonica Group]
TraesCS1D02G283900	LOC_Os10g28080	Similar to Chitinase 1 precursor (EC 3.2.1.14) (Tulip bulb chitinase-1) (TBC-1)	Rice	Oschib1	100	291	72.165	8.33e-143		LOC_Os11g47580	Chitinase (EC 3.2.1.14) III C10701-rice (EC 3.2.1.14) (Class III chitinase homologu	Rice	C10701,RIXI	4	NP_001391524.1 xylanase inhibitor protein 1 precursor [Oryza sativa Japonica Group]
TraesCS1D02G283900	LOC_Os10g28050	Class III chitinase RCB4 (EC 3.2.1.14)	Rice	RCB4	99	286	49.301	2.7e-78		LOC_Os11g47600	Similar to Class III chitinase homologu	Rice	null	3	ABA95483.1 Xylanase inhibitor protein 1 precursor, putative, expressed [Oryza sativa Japonica Group]
TraesCS3A02G373100	LOC_Os01g64100	Similar to Acidic endochitinase precursor (EC 3.2.1.14)	Rice	null	99	295	84.407	0
TraesCS3A02G373100	LOC_Os01g64110	Similar to Hevamine A precursor [Includes: Chitinase (EC 3.2.1.14); Lysozyme (EC 3.2.1.17)]	Rice	C10501	99	302	60.265	1.08e-124
TraesCS3A02G373100	LOC_Os01g47070	Acidic class III chitinase OsChib3a precursor (Chitinase) (EC 3.2.1.14)	Rice	C10728	99	299	55.518	1.42e-111
TraesCS3A02G373100	AT5G24090	chitinase A	Arabidopsis	CHIA	90	270	55.556	2.49e-106
TraesCS3A02G373200	LOC_Os01g64100	Similar to Acidic endochitinase precursor (EC 3.2.1.14)	Rice	null	100	297	84.848	0
TraesCS3A02G373200	LOC_Os01g64110	Similar to Hevamine A precursor [Includes: Chitinase (EC 3.2.1.14); Lysozyme (EC 3.2.1.17)]	Rice	C10501	91	274	63.139	4.27e-125
TraesCS3A02G373200	LOC_Os01g47070	Acidic class III chitinase OsChib3a precursor (Chitinase) (EC 3.2.1.14)	Rice	C10728	100	301	56.146	1.15e-113
TraesCS3A02G373200	AT5G24090	chitinase A	Arabidopsis	CHIA	92	274	55.109	5.71e-107
TraesCS3A02G373300	LOC_Os01g64100	Similar to Acidic endochitinase precursor (EC 3.2.1.14)	Rice	null	100	297	83.838	0
TraesCS3A02G373300	LOC_Os01g64110	Similar to Hevamine A precursor [Includes: Chitinase (EC 3.2.1.14); Lysozyme (EC 3.2.1.17)]	Rice	C10501	91	274	63.139	2.53e-125
TraesCS3A02G373300	LOC_Os01g47070	Acidic class III chitinase OsChib3a precursor (Chitinase) (EC 3.2.1.14)	Rice	C10728	100	301	56.146	1.08e-113
TraesCS3A02G373300	AT5G24090	chitinase A	Arabidopsis	CHIA	92	274	54.38	9.74e-106
TraesCS3B02G405500	LOC_Os01g64100	Similar to Acidic endochitinase precursor (EC 3.2.1.14)	Rice	null	100	297	85.859	0
TraesCS3B02G405500	LOC_Os01g64110	Similar to Hevamine A precursor [Includes: Chitinase (EC 3.2.1.14); Lysozyme (EC 3.2.1.17)]	Rice	C10501	91	274	63.504	2.91e-125
TraesCS3B02G405500	LOC_Os01g19750	Similar to Chitinase precursor (EC 3.2.1.17)	Rice	null	100	317	57.729	4.9e-112
TraesCS3B02G405500	AT5G24090	chitinase A	Arabidopsis	CHIA	92	274	55.109	8.19e-108
TraesCS3B02G405700	LOC_Os01g64100	Similar to Acidic endochitinase precursor (EC 3.2.1.14)	Rice	null	96	297	85.859	0
TraesCS3B02G405700	LOC_Os01g64110	Similar to Hevamine A precursor [Includes: Chitinase (EC 3.2.1.14); Lysozyme (EC 3.2.1.17)]	Rice	C10501	87	274	64.599	8.1e-129
TraesCS3B02G405700	LOC_Os01g19750	Similar to Chitinase precursor (EC 3.2.1.17)	Rice	null	99	329	56.535	1.85e-116
TraesCS3B02G405700	AT5G24090	chitinase A	Arabidopsis	CHIA	88	274	56.204	1.81e-109
TraesCS3D02G366100	LOC_Os01g64100	Similar to Acidic endochitinase precursor (EC 3.2.1.14)	Rice	null	100	297	85.522	0
TraesCS3D02G366100	LOC_Os01g64110	Similar to Hevamine A precursor [Includes: Chitinase (EC 3.2.1.14); Lysozyme (EC 3.2.1.17)]	Rice	C10501	91	274	63.504	3.68e-127
TraesCS3D02G366100	LOC_Os01g47070	Acidic class III chitinase OsChib3a precursor (Chitinase) (EC 3.2.1.14)	Rice	C10728	100	301	55.482	2.23e-112
TraesCS3D02G366100	AT5G24090	chitinase A	Arabidopsis	CHIA	92	274	55.109	2.12e-107
TraesCS3D02G366400	LOC_Os01g64100	Similar to Acidic endochitinase precursor (EC 3.2.1.14)	Rice	null	100	297	85.522	0
TraesCS3D02G366400	LOC_Os01g64110	Similar to Hevamine A precursor [Includes: Chitinase (EC 3.2.1.14); Lysozyme (EC 3.2.1.17)]	Rice	C10501	91	274	63.139	2.75e-126
TraesCS3D02G366400	LOC_Os01g47070	Acidic class III chitinase OsChib3a precursor (Chitinase) (EC 3.2.1.14)	Rice	C10728	100	301	55.15	3.26e-111
TraesCS3D02G366400	AT5G24090	chitinase A	Arabidopsis	CHIA	92	274	55.839	7.1e-110
TraesCS4A02G173800	LOC_Os11g47580	Chitinase (EC 3.2.1.14) III C10701-rice (EC 3.2.1.14) (Class III chitinase homologu	Rice	C10701	98	300	58.667	3.59e-121
TraesCS4A02G173800	LOC_Os11g47600	Similar to Class III chitinase homologu	Rice	null	96	297	56.902	2.06e-114
TraesCS4A02G173800	LOC_Os11g47550	Chitinase (EC 3.2.1.14) III C10150-rice (EC 3.2.1.14)	Rice	C10150	91	273	57.143	8.54e-109
TraesCS4A02G173800	AT5G24090	chitinase A	Arabidopsis	CHIA	90	283	37.456	2.68e-58
TraesCS4B02G143500	LOC_Os07g43820	Similar to Xylanase inhibitor protein I precursor	Rice	null	86	280	43.214	1.96e-66
TraesCS4B02G143500	LOC_Os11g47560	Similar to Class III chitinase homologu	Rice	null	94	279	43.369	4.38e-65
TraesCS4B02G143500	LOC_Os11g47580	Chitinase (EC 3.2.1.14) III C10701-rice (EC 3.2.1.14) (Class III chitinase homologu	Rice	C10701	99	303	39.274	8.17e-64
TraesCS4B02G143500	AT5G24090	chitinase A	Arabidopsis	CHIA	92	290	27.931	1.78e-28
TraesCS4D02G142000	LOC_Os06g25010	Similar to Xylanase inhibitor protein I precursor	Rice	null	69	148	81.757	1.88e-85
TraesCS4D02G142000	LOC_Os11g47600	Similar to Class III chitinase homologu	Rice	null	86	183	56.284	1.28e-65
TraesCS4D02G142000	LOC_Os11g47530	Glycoside hydrolase, family 18 protein	Rice	C00481	86	185	57.297	7.24e-64
TraesCS4D02G142000	AT5G24090	chitinase A	Arabidopsis	CHIA	87	195	35.385	1.3e-27
TraesCS6A02G077000	LOC_Os06g25010	Similar to Xylanase inhibitor protein I precursor	Rice	null	70	214	73.832	1.73e-114
TraesCS6A02G077000	LOC_Os07g43820	Similar to Xylanase inhibitor protein I precursor	Rice	null	89	288	57.986	5.42e-105
TraesCS6A02G077000	LOC_Os11g47580	Chitinase (EC 3.2.1.14) III C10701-rice (EC 3.2.1.14) (Class III chitinase homologu	Rice	C10701	96	298	50	7.71e-97
TraesCS6A02G077000	AT5G24090	chitinase A	Arabidopsis	CHIA	92	291	35.395	1.64e-47
TraesCS7A02G371600	LOC_Os10g28080	Similar to Chitinase 1 precursor (EC 3.2.1.14) (Tulip bulb chitinase-1) (TBC-1)	Rice	Oschib1	100	289	77.163	1.54e-159
TraesCS7A02G371600	LOC_Os10g28120	Similar to Chitinase 2 (EC 3.2.1.14) (Tulip bulb chitinase-2) (TBC-2)	Rice	Oschib2	100	292	69.863	1.23e-146
TraesCS7A02G371600	LOC_Os10g28050	Class III chitinase RCB4 (EC 3.2.1.14)	Rice	RCB4	99	285	48.07	1.54e-81
TraesCS7B02G256000	LOC_Os10g28080	Similar to Chitinase 1 precursor (EC 3.2.1.14) (Tulip bulb chitinase-1) (TBC-1)	Rice	Oschib1	95	237	75.527	3.77e-123
TraesCS7B02G256000	LOC_Os10g28120	Similar to Chitinase 2 (EC 3.2.1.14) (Tulip bulb chitinase-2) (TBC-2)	Rice	Oschib2	94	237	68.776	8.4e-113
TraesCS7B02G256000	LOC_Os10g28050	Class III chitinase RCB4 (EC 3.2.1.14)	Rice	RCB4	95	247	47.368	3.78e-67
TraesCSU02G026200	LOC_Os06g25010	Similar to Xylanase inhibitor protein I precursor	Rice	null	70	215	74.419	1.58e-113
TraesCSU02G026200	LOC_Os07g43820	Similar to Xylanase inhibitor protein I precursor	Rice	null	89	288	57.639	6.58e-103
TraesCSU02G026200	LOC_Os11g47600	Similar to Class III chitinase homologu	Rice	null	95	298	51.007	7.14e-96
TraesCSU02G026200	AT5G24090	chitinase A	Arabidopsis	CHIA	92	292	34.589	4.76e-47
TraesCSU02G026500	LOC_Os06g25010	Similar to Xylanase inhibitor protein I precursor	Rice	null	70	214	74.299	1.03e-113
TraesCSU02G026500	LOC_Os07g43820	Similar to Xylanase inhibitor protein I precursor	Rice	null	89	288	58.333	1.1e-103
TraesCSU02G026500	LOC_Os11g47580	Chitinase (EC 3.2.1.14) III C10701-rice (EC 3.2.1.14) (Class III chitinase homologu	Rice	C10701	96	298	50	3.88e-97
TraesCSU02G026500	AT5G24090	chitinase A	Arabidopsis	CHIA	92	291	35.052	2.14e-48
