# Supplementary material for: Comprehensive genome-wide analysis of wheat xylanase inhibitor protein (XIP) genes: unveiling their role in Fusarium head blight resistance and plant immune mechanisms
Source: BMC Plant Biol. 2024 May 27;24:462. doi: 10.1186/s12870-024-05176-4 (PMC11129392; doi:10.1186/s12870-024-05176-4)
Supplement: Supplementary file 12 — Supplementary Material 12. [file 12870_2024_5176_MOESM12_ESM.xlsx]

## Sheet: Sheet1
Table S7. Disease levels and average severity for each wheat cultivar
Disease-resistant type	Average severity
High resistance (HR)	0-2.0
Medium resistance (MR)	2.0-3.0
Medium sensitivity(MS)	3.0-3.5
High sensitivity(HS)	3.5-
Species	Level 0	Level 1	Level 2	Level 3	Level 4	Total spikes	Average severity
Wangshuibai	0	10	0	0	0	10	1
Annong 1589	0	0	7	2	1	10	2.4
Annong 8455	0	0	1	2	7	10	3.6
